# Supplementary material for: Spartan: A Comprehensive Tool for Understanding Uncertainty in Simulations of Biological Systems
Source: PLoS Comput Biol. 2013 Feb 28;9(2):e1002916. doi: 10.1371/journal.pcbi.1002916 (PMC3585389; doi:10.1371/journal.pcbi.1002916)
Supplement: Software S2 — Spartan R package for Windows OS. Includes tutorials for each technique. (ZIP) [file pcbi.1002916.s002.zip]

Archive with 6 entries (6 files):
- Technique4_Tutorial.pdf
- Technique3_Tutorial.pdf
- Technique2_Tutorial.pdf
- Technique1_Tutorial.pdf
- spartan.zip
- Install_spartan.pdf
